# Supplementary material for: Effects of Microbial Communities on Volatile Profiles and Biogenic Amines in Beef Jerky from Inner Mongolian Districts
Source: Foods. 2022 Sep 1;11(17):2659. doi: 10.3390/foods11172659 (PMC9455903; doi:10.3390/foods11172659)
Supplement: Supplementary file 1 [file foods-11-02659-s001.zip]

Archive with 1 entries (1 files):
- foods-1876243-supplementary.pdf
